# Supplementary material for: Religiosity, neutrality, fairness, skepticism, and societal tranquility: A data science analysis of the World Values Survey
Source: PLoS One. 2021 Jan 11;16(1):e0245231. doi: 10.1371/journal.pone.0245231 (PMC7799817; doi:10.1371/journal.pone.0245231)
Supplement: S1 File — (XLSX) [file pone.0245231.s003.xlsx]

## Sheet: SD1 - Religiosity
Country.Code	Country	Freq	V147	V19	V148	V149	V9	V146	V153	V154	V203	V204	V206		V147	V19	V148	V149	V9	V146	V153	V154	V203	V204	V206
554	New Zealand	841	768	841	681	656	796	825	725	749	747	788	797		0.913199	1	0.80975	0.780024	0.946492	0.980975	0.862069	0.890606	0.888228	0.93698	0.947681
616	Poland	966	941	966	935	875	961	894	859	876	866	918	901		0.97412	1	0.967909	0.905797	0.994824	0.925466	0.889234	0.906832	0.89648	0.950311	0.932712
780	Trinidad and Tobago	999	977	999	994	947	990	999	857	945	962	968	952		0.977978	1	0.994995	0.947948	0.990991	1	0.857858	0.945946	0.962963	0.968969	0.952953
152	Chile	1000	963	1000	976	902	992	753	852	892	926	954	952		0.963	1	0.976	0.902	0.992	0.753	0.852	0.892	0.926	0.954	0.952
196	Cyprus	1000	1000	1000	989	918	998	995	866	911	974	981	974		1	1	0.989	0.918	0.998	0.995	0.866	0.911	0.974	0.981	0.974
275	Palestine	1000	981	1000	NA	NA	999	998	978	982	947	989	NA		0.981	1	na	na	0.999	0.998	0.978	0.982	0.947	0.989	na
344	Hong Kong	1000	995	1000	993	991	998	999	992	981	996	999	996		0.995	1	0.993	0.991	0.998	0.999	0.992	0.981	0.996	0.999	0.996
858	Uruguay	1000	944	1000	955	937	993	776	791	867	916	937	958		0.944	1	0.955	0.937	0.993	0.776	0.791	0.867	0.916	0.937	0.958
887	Yemen	1000	952	1000	NA	NA	998	957	984	988	654	925	NA		0.952	1	na	na	0.998	0.957	0.984	0.988	0.654	0.925	na
31	Azerbaijan	1002	1002	1002	1002	1002	1002	1002	934	977	1002	1002	1002		1	1	1	1	1	1	0.932136	0.97505	1	1	1
32	Argentina	1030	976	1030	1005	970	1012	1030	918	975	921	946	949		0.947573	1	0.975728	0.941748	0.982524	1	0.891262	0.946602	0.894175	0.918447	0.921359
705	Slovenia	1069	992	1069	971	943	1062	1040	969	967	976	1023	1029		0.92797	1	0.908326	0.882133	0.993452	0.972872	0.906455	0.904584	0.913003	0.956969	0.962582
51	Armenia	1100	1087	1100	1086	919	1099	1049	915	1066	1093	1035	1058		0.988182	1	0.987273	0.835455	0.999091	0.953636	0.831818	0.969091	0.993636	0.940909	0.961818
724	Spain	1189	1161	1189	1113	1064	1177	1156	1014	1060	1123	1140	1144		0.976451	1	0.936081	0.89487	0.989907	0.972246	0.852817	0.891505	0.944491	0.958789	0.962153
12	Algeria	1200	1058	1200	1200	1200	1193	1200	1158	1168	1052	1116	NA		0.881667	1	1	1	0.994167	1	0.965	0.973333	0.876667	0.93	na
368	Iraq	1200	1104	1200	1200	1200	1200	1200	1169	1182	1152	1159	NA		0.92	1	1	1	1	1	0.974167	0.985	0.96	0.965833	na
400	Jordan	1200	1196	1200	1200	1200	1198	1200	1195	1195	1179	1196	1200		0.996667	1	1	1	0.998333	1	0.995833	0.995833	0.9825	0.996667	1
410	South Korea	1200	1187	1200	1193	1190	1191	1186	979	1001	1192	1197	1191		0.989167	1	0.994167	0.991667	0.9925	0.988333	0.815833	0.834167	0.993333	0.9975	0.9925
422	Lebanon	1200	1153	1200	1200	1200	1164	1200	1171	1168	1200	1200	NA		0.960833	1	1	1	0.97	1	0.975833	0.973333	1	1	na
504	Morocco	1200	1111	1200	1199	1187	1198	1145	873	1114	1109	1107	1127		0.925833	1	0.999167	0.989167	0.998333	0.954167	0.7275	0.928333	0.924167	0.9225	0.939167
586	Pakistan	1200	1200	1200	1200	1200	1193	1195	1190	1192	1200	1200	1200		1	1	1	1	0.994167	0.995833	0.991667	0.993333	1	1	1
608	Philippines	1200	1198	1200	1200	1195	1200	1200	1173	1188	1199	1198	1199		0.998333	1	1	0.995833	1	1	0.9775	0.99	0.999167	0.998333	0.999167
764	Thailand	1200	1162	1200	1153	1164	1193	1177	1055	1162	1181	1190	1188		0.968333	1	0.960833	0.97	0.994167	0.980833	0.879167	0.968333	0.984167	0.991667	0.99
218	Ecuador	1202	1199	1202	1202	1195	1202	1201	1180	1193	1197	1202	1201		0.997504	1	1	0.994176	1	0.999168	0.981697	0.992512	0.99584	1	0.999168
268	Georgia	1202	1200	1202	1200	1093	1202	1199	1065	1166	1188	1174	1169		0.998336	1	0.998336	0.909318	1	0.997504	0.886023	0.97005	0.988353	0.976705	0.972546
788	Tunisia	1205	1113	1205	NA	NA	1202	1205	1157	1160	1087	1145	NA		0.923651	1	na	na	0.99751	1	0.960166	0.962656	0.902075	0.950207	na
752	Sweden	1206	1168	1206	1100	1146	1194	1188	1147	1126	1148	1156	1164		0.968491	1	0.912106	0.950249	0.99005	0.985075	0.951078	0.933665	0.951907	0.958541	0.965174
604	Peru	1210	1168	1210	1202	1137	1195	1191	1057	1098	1128	1169	1138		0.965289	1	0.993388	0.939669	0.987603	0.984298	0.873554	0.907438	0.932231	0.966116	0.940496
158	Taiwan	1238	1198	1238	1222	1141	1220	1231	1119	1159	1152	1165	1162		0.96769	1	0.987076	0.921648	0.98546	0.994346	0.903877	0.936187	0.930533	0.941034	0.938611
458	Malaysia	1300	1300	1300	1300	1300	1300	1299	1267	1268	1300	1300	1300		1	1	1	1	1	0.999231	0.974615	0.975385	1	1	1
36	Australia	1477	1462	1477	1447	1440	1420	1460	1439	1430	1446	1460	1454		0.989844	1	0.979689	0.974949	0.961408	0.98849	0.974272	0.968179	0.979012	0.98849	0.984428
76	Brazil	1486	1459	1486	1482	1432	1484	1478	1349	1438	1403	1468	1436		0.98183	1	0.997308	0.963661	0.998654	0.994616	0.907806	0.967699	0.944145	0.987887	0.966353
398	Kazakhstan	1500	1500	1500	1500	1500	1500	1500	1328	1325	1500	1500	1500		1	1	1	1	1	1	0.885333	0.883333	1	1	1
417	Kyrgyzstan	1500	1498	1500	1495	1496	1500	1498	1371	1432	1494	1494	1494		0.998667	1	0.996667	0.997333	1	0.998667	0.914	0.954667	0.996	0.996	0.996
716	Zimbabwe	1500	1500	1500	1500	1500	1500	1500	1345	1401	1500	1500	1500		1	1	1	1	1	1	0.896667	0.934	1	1	1
804	Ukraine	1500	1500	1500	1500	1500	1500	1500	1225	1250	1500	1500	1500		1	1	1	1	1	1	0.816667	0.833333	1	1	1
860	Uzbekistan	1500	1405	1500	1500	1499	1482	1488	1280	1393	1484	1492	1499		0.936667	1	1	0.999333	0.988	0.992	0.853333	0.928667	0.989333	0.994667	0.999333
642	Romania	1503	1467	1503	1447	1252	1498	1481	1370	1441	1381	1416	1404		0.976048	1	0.962741	0.833001	0.996673	0.985363	0.91151	0.958749	0.918829	0.942116	0.934132
170	Colombia	1512	1500	1512	1510	1475	1511	1507	1463	1463	1473	1502	1480		0.992063	1	0.998677	0.975529	0.999339	0.996693	0.967593	0.967593	0.974206	0.993386	0.978836
646	Rwanda	1527	1527	1527	1527	1527	1527	1527	1257	1319	1527	1527	1527		1	1	1	1	1	1	0.823183	0.863785	1	1	1
233	Estonia	1533	1445	1533	1322	1328	1508	1487	1398	1272	1368	1432	1455		0.942596	1	0.862361	0.866275	0.983692	0.969993	0.911937	0.829746	0.892368	0.934116	0.949119
112	Belarus	1535	1527	1535	1515	1501	1516	1528	1302	1293	1519	1528	1531		0.994788	1	0.986971	0.97785	0.987622	0.99544	0.848208	0.842345	0.989577	0.99544	0.997394
288	Ghana	1552	1552	1552	1552	1552	1552	1552	1531	1532	1552	1552	1552		1	1	1	1	1	1	0.986469	0.987113	1	1	1
792	Turkey	1605	1575	1605	1578	1596	1600	1577	1464	1509	1591	1586	1592		0.981308	1	0.983178	0.994393	0.996885	0.982555	0.91215	0.940187	0.991277	0.988162	0.9919
566	Nigeria	1759	1759	1759	1759	1759	1759	1759	1690	1693	1759	1759	1759		1	1	1	1	1	1	0.960773	0.962479	1	1	1
528	Netherlands	1902	1831	1902	1891	1891	1862	1891	1682	1625	1779	1784	1812		0.962671	1	0.994217	0.994217	0.97897	0.994217	0.884332	0.854364	0.935331	0.93796	0.952681
702	Singapore	1972	1733	1972	1970	1969	1970	1972	1796	1811	1969	1969	1970		0.878803	1	0.998986	0.998479	0.998986	1	0.910751	0.918357	0.998479	0.998479	0.998986
484	Mexico	2000	1989	2000	1998	1987	2000	1996	1969	1990	1959	1992	1983		0.9945	1	0.999	0.9935	1	0.998	0.9845	0.995	0.9795	0.996	0.9915
276	Germany	2046	1998	2044	1979	1995	2037	2008	1960	1721	1978	2003	2010		0.97654	0.999022	0.967253	0.975073	0.995601	0.981427	0.957967	0.841153	0.966764	0.978983	0.982405
434	Libyan Arab Jamahiriya	2131	1992	2131	2118	2088	2106	1963	2081	2084	1950	2052	2058		0.934772	1	0.9939	0.979822	0.988268	0.921164	0.976537	0.977945	0.915063	0.962928	0.965744
840	United States	2232	2199	2232	2203	2187	2214	2194	2181	2175	2159	2167	2160		0.985215	1	0.987007	0.979839	0.991935	0.982975	0.977151	0.974462	0.967294	0.970878	0.967742
156	China	2300	2212	2300	2024	1944	2061	2241	1749	997	1854	1863	1833		0.961739	1	0.88	0.845217	0.896087	0.974348	0.760435	0.433478	0.806087	0.81	0.796957
392	Japan	2443	2005	2443	1681	1461	2112	2411	1590	1366	2000	2090	2137		0.820712	1	0.688088	0.598035	0.864511	0.986901	0.650839	0.559149	0.818666	0.855506	0.874744
643	Russia	2500	2177	2485	2211	1937	2364	2309	2031	1988	2244	2254	2303		0.8708	0.994	0.8844	0.7748	0.9456	0.9236	0.8124	0.7952	0.8976	0.9016	0.9212
710	South Africa	3531	3531	3531	3481	3201	3480	3380	3186	3234	3427	3450	3429		1	1	0.98584	0.906542	0.985556	0.957236	0.902294	0.915888	0.970547	0.97706	0.971113
356	India	5659	5525	5659	5618	5329	5595	5572	4864	4969	5169	5415	5313		0.976321	1	0.992755	0.941686	0.988691	0.984626	0.859516	0.87807	0.913412	0.956883	0.938858

## Sheet: S2 - Neutrality
Country.Code	Country	Freq	V25	V26	V27	V28	V29	V30	V31	V32	V33	V34	V35	V83	V85	V203		V25	V26	V27	V28	V29	V30	V31	V32	V33	V34	V35	V83	V85	V203
554	New Zealand	841	815	806	793	786	787	785	784	786	772	776	771	807	799	747		0.969084	0.958383	0.942925	0.934602	0.935791	0.933413	0.932224	0.934602	0.917955	0.922711	0.916766	0.959572	0.950059	0.888228
616	Poland	966	964	964	964	963	960	966	966	965	965	964	962	961	936	866		0.99793	0.99793	0.99793	0.996894	0.993789	1	1	0.998965	0.998965	0.99793	0.995859	0.994824	0.968944	0.89648
780	Trinidad and Tobago	999	999	999	999	999	999	999	999	999	999	999	999	996	933	962		1	1	1	1	1	1	1	1	1	1	1	0.996997	0.933934	0.962963
152	Chile	1000	1000	1000	1000	1000	1000	1000	1000	1000	1000	1000	1000	980	975	926		1	1	1	1	1	1	1	1	1	1	1	0.98	0.975	0.926
196	Cyprus	1000	1000	1000	1000	1000	1000	1000	1000	1000	1000	1000	1000	1000	996	974		1	1	1	1	1	1	1	1	1	1	1	1	0.996	0.974
275	Palestine	1000	996	997	992	996	994	993	992	994	995	990	948	984	967	947		0.996	0.997	0.992	0.996	0.994	0.993	0.992	0.994	0.995	0.99	0.948	0.984	0.967	0.947
344	Hong Kong	1000	999	998	999	999	999	999	999	999	998	998	999	992	998	996		0.999	0.998	0.999	0.999	0.999	0.999	0.999	0.999	0.998	0.998	0.999	0.992	0.998	0.996
858	Uruguay	1000	994	993	991	993	991	991	988	983	989	987	954	988	947	916		0.994	0.993	0.991	0.993	0.991	0.991	0.988	0.983	0.989	0.987	0.954	0.988	0.947	0.916
887	Yemen	1000	1000	1000	1000	1000	1000	1000	1000	1000	1000	1000	1000	992	769	654		1	1	1	1	1	1	1	1	1	1	1	0.992	0.769	0.654
31	Azerbaijan	1002	1002	1002	1002	1002	1002	1002	1002	1002	1002	1002	1002	1002	1002	1002		1	1	1	1	1	1	1	1	1	1	1	1	1	1
32	Argentina	1030	1025	1030	1030	1030	1029	1029	1029	1028	1029	1029	282	1009	968	921		0.995146	1	1	1	0.999029	0.999029	0.999029	0.998058	0.999029	0.999029	0.273786	0.979612	0.939806	0.894175
705	Slovenia	1069	1060	1060	1059	1060	1058	1058	1057	1061	1057	1060	923	1067	1046	976		0.991581	0.991581	0.990645	0.991581	0.98971	0.98971	0.988775	0.992516	0.988775	0.991581	0.863424	0.998129	0.978485	0.913003
51	Armenia	1100	1100	1100	1100	1100	1100	1100	1100	1100	1100	1100	1100	1096	1089	1093		1	1	1	1	1	1	1	1	1	1	1	0.996364	0.99	0.993636
724	Spain	1189	1177	1175	1176	1176	1176	1176	1174	1177	1174	1172	1185	1188	1104	1123		0.989907	0.988225	0.989066	0.989066	0.989066	0.989066	0.987384	0.989907	0.987384	0.985702	0.996636	0.999159	0.928511	0.944491
12	Algeria	1200	1200	1200	1200	1200	1200	1200	1200	1200	1200	1200	1200	1162	838	1052		1	1	1	1	1	1	1	1	1	1	1	0.968333	0.698333	0.876667
368	Iraq	1200	1200	1200	1200	1200	1200	1200	1200	1200	1200	1200	1200	1193	1152	1152		1	1	1	1	1	1	1	1	1	1	1	0.994167	0.96	0.96
400	Jordan	1200	1200	1200	1200	1200	1200	1200	1200	1200	1200	1200	1200	1197	1194	1179		1	1	1	1	1	1	1	1	1	1	1	0.9975	0.995	0.9825
410	South Korea	1200	1132	1096	1087	1065	1067	1070	1073	1070	1067	1070	1050	1197	1187	1192		0.943333	0.913333	0.905833	0.8875	0.889167	0.891667	0.894167	0.891667	0.889167	0.891667	0.875	0.9975	0.989167	0.993333
422	Lebanon	1200	1200	1200	1200	1200	1200	1200	1200	1200	1200	1200	150	1146	1109	1200		1	1	1	1	1	1	1	1	1	1	0.125	0.955	0.924167	1
504	Morocco	1200	1142	1148	1144	1138	1143	1110	1138	1140	1141	1142	1145	1149	1108	1109		0.951667	0.956667	0.953333	0.948333	0.9525	0.925	0.948333	0.95	0.950833	0.951667	0.954167	0.9575	0.923333	0.924167
586	Pakistan	1200	1200	1200	1200	1200	1200	1200	1200	1200	1200	1200	1200	1182	1189	1200		1	1	1	1	1	1	1	1	1	1	1	0.985	0.990833	1
608	Philippines	1200	1200	1200	1200	1200	1200	1200	1200	1200	1200	1200	1200	1197	1193	1199		1	1	1	1	1	1	1	1	1	1	1	0.9975	0.994167	0.999167
764	Thailand	1200	1192	1194	1194	1193	1194	1196	1193	1195	1183	1189	562	1162	1198	1181		0.993333	0.995	0.995	0.994167	0.995	0.996667	0.994167	0.995833	0.985833	0.990833	0.468333	0.968333	0.998333	0.984167
218	Ecuador	1202	1202	1202	1202	1202	1202	1202	1202	1202	1202	1202	1202	1202	1201	1197		1	1	1	1	1	1	1	1	1	1	1	1	0.999168	0.99584
268	Georgia	1202	1202	1200	1201	1201	1201	1201	1201	1201	1201	1201	1201	1202	1174	1188		1	0.998336	0.999168	0.999168	0.999168	0.999168	0.999168	0.999168	0.999168	0.999168	0.999168	1	0.976705	0.988353
788	Tunisia	1205	1205	1205	1205	1205	1205	1205	1205	1205	1205	1205	1205	1194	1101	1087		1	1	1	1	1	1	1	1	1	1	1	0.990871	0.913693	0.902075
752	Sweden	1206	1197	1203	1201	1184	1200	1199	1179	1199	1196	1196	1178	1202	1200	1148		0.992537	0.997512	0.995854	0.981758	0.995025	0.994196	0.977612	0.994196	0.991708	0.991708	0.976783	0.996683	0.995025	0.951907
604	Peru	1210	1207	1199	1203	1201	1202	1201	1203	1201	1197	1200	940	1202	1113	1128		0.997521	0.990909	0.994215	0.992562	0.993388	0.992562	0.994215	0.992562	0.989256	0.991736	0.77686	0.993388	0.919835	0.932231
158	Taiwan	1238	1233	1233	1233	1230	1231	1228	1229	1234	1225	1226	NA	1229	1207	1152		0.995961	0.995961	0.995961	0.993538	0.994346	0.991922	0.99273	0.996769	0.989499	0.990307	na	0.99273	0.97496	0.930533
458	Malaysia	1300	1300	1300	1300	1300	1300	1300	1300	1300	1300	1300	1300	1300	1300	1300		1	1	1	1	1	1	1	1	1	1	1	1	1	1
36	Australia	1477	1447	1434	1434	1430	1429	1430	1429	1440	1422	1431	956	1398	1448	1446		0.979689	0.970887	0.970887	0.968179	0.967502	0.968179	0.967502	0.974949	0.962762	0.968856	0.647258	0.946513	0.980366	0.979012
76	Brazil	1486	1480	1462	1472	1470	1474	1471	1472	1479	1472	1475	1474	1481	1445	1403		0.995962	0.983849	0.990579	0.989233	0.991925	0.989906	0.990579	0.995289	0.990579	0.992598	0.991925	0.996635	0.972409	0.944145
398	Kazakhstan	1500	1500	1500	1500	1500	1500	1500	1500	1500	1500	1500	1500	1500	1500	1500		1	1	1	1	1	1	1	1	1	1	1	1	1	1
417	Kyrgyzstan	1500	1499	1498	1498	1497	1497	1497	1497	1498	1498	1499	1499	1496	1500	1494		0.999333	0.998667	0.998667	0.998	0.998	0.998	0.998	0.998667	0.998667	0.999333	0.999333	0.997333	1	0.996
716	Zimbabwe	1500	1500	1500	1500	1500	1500	1500	1500	1500	1500	1500	1500	1500	1500	1500		1	1	1	1	1	1	1	1	1	1	1	1	1	1
804	Ukraine	1500	1500	1500	1500	1500	1500	1500	1500	1500	1500	1500	1500	1500	1500	1500		1	1	1	1	1	1	1	1	1	1	1	1	1	1
860	Uzbekistan	1500	1492	1489	1486	1479	1485	1482	1482	1484	1486	1482	1476	1490	NA	1484		0.994667	0.992667	0.990667	0.986	0.99	0.988	0.988	0.989333	0.990667	0.988	0.984	0.993333	na	0.989333
642	Romania	1503	1497	1495	1495	1494	1491	1497	1495	1497	1495	1496	1497	1489	1440	1381		0.996008	0.994677	0.994677	0.994012	0.992016	0.996008	0.994677	0.996008	0.994677	0.995343	0.996008	0.990685	0.958084	0.918829
170	Colombia	1512	1512	1511	1512	1506	1512	1510	1507	1510	1508	1509	1508	1510	1488	1473		1	0.999339	1	0.996032	1	0.998677	0.996693	0.998677	0.997354	0.998016	0.997354	0.998677	0.984127	0.974206
646	Rwanda	1527	1527	1527	1527	1527	1527	1527	1527	1527	1527	1527	1527	1527	1527	1527		1	1	1	1	1	1	1	1	1	1	1	1	1	1
233	Estonia	1533	1531	1531	1528	1529	1531	1530	1529	1531	1530	1530	1525	1527	1489	1368		0.998695	0.998695	0.996738	0.997391	0.998695	0.998043	0.997391	0.998695	0.998043	0.998043	0.994781	0.996086	0.971298	0.892368
112	Belarus	1535	1535	1535	1535	1535	1535	1535	1535	1535	1535	1535	1535	1531	NA	1519		1	1	1	1	1	1	1	1	1	1	1	0.997394	na	0.989577
288	Ghana	1552	1552	1552	1552	1552	1552	1552	1552	1552	1552	1552	1552	1552	1552	1552		1	1	1	1	1	1	1	1	1	1	1	1	1	1
792	Turkey	1605	1601	1601	1601	1600	1602	1602	1600	1600	1599	1599	1261	1592	1542	1591		0.997508	0.997508	0.997508	0.996885	0.998131	0.998131	0.996885	0.996885	0.996262	0.996262	0.78567	0.9919	0.960748	0.991277
566	Nigeria	1759	1759	1759	1759	1759	1759	1759	1759	1759	1759	1759	1759	1759	1759	1759		1	1	1	1	1	1	1	1	1	1	1	1	1	1
528	Netherlands	1902	1899	1899	1899	1899	1899	1899	1899	1899	1899	1899	1171	1894	1894	1779		0.998423	0.998423	0.998423	0.998423	0.998423	0.998423	0.998423	0.998423	0.998423	0.998423	0.615668	0.995794	0.995794	0.935331
702	Singapore	1972	1972	1972	1972	1972	1972	1971	1972	1972	1972	1972	1970	1970	NA	1969		1	1	1	1	1	0.999493	1	1	1	1	0.998986	0.998986	na	0.998479
484	Mexico	2000	2000	2000	2000	2000	2000	2000	2000	2000	2000	2000	2000	2000	1987	1959		1	1	1	1	1	1	1	1	1	1	1	1	0.9935	0.9795
276	Germany	2046	2044	2045	2045	2041	2046	2044	2034	2045	2044	2044	NA	2046	2030	1978		0.999022	0.999511	0.999511	0.997556	1	0.999022	0.994135	0.999511	0.999022	0.999022	na	1	0.99218	0.966764
434	Libya	2131	2023	2058	2046	2044	2055	2051	2042	2060	2044	2038	2006	2037	1933	1950		0.94932	0.965744	0.960113	0.959174	0.964336	0.962459	0.958236	0.966682	0.959174	0.956359	0.941342	0.955889	0.907086	0.915063
840	United States	2232	2210	2193	2198	2194	2198	2190	2196	2193	2185	2189	2164	2202	2204	2159		0.990143	0.982527	0.984767	0.982975	0.984767	0.981183	0.983871	0.982527	0.978943	0.980735	0.969534	0.986559	0.987455	0.967294
156	China	2300	2278	2300	2297	2298	2297	2299	2297	2298	2299	2297	2136	2251	2187	1854		0.990435	1	0.998696	0.99913	0.998696	0.999565	0.998696	0.99913	0.999565	0.998696	0.928696	0.978696	0.95087	0.806087
392	Japan	2443	2419	2415	2406	2406	2408	2406	2407	2407	2409	2406	2408	2316	2026	2000		0.990176	0.988539	0.984855	0.984855	0.985673	0.984855	0.985264	0.985264	0.986083	0.984855	0.985673	0.948015	0.829308	0.818666
643	Russia	2500	2483	2485	2485	2478	2484	2482	2475	2478	2479	2482	2474	2487	2463	2244		0.9932	0.994	0.994	0.9912	0.9936	0.9928	0.99	0.9912	0.9916	0.9928	0.9896	0.9948	0.9852	0.8976
710	South Africa	3531	3531	3531	3531	3531	3531	3531	3531	3531	3531	3531	3531	3425	3189	3427		1	1	1	1	1	1	1	1	1	1	1	0.96998	0.903144	0.970547
356	India	5659	5501	5473	5458	5454	5502	5434	5395	5386	5366	5402	5314	5356	4680	5169		0.97208	0.967132	0.964481	0.963775	0.972257	0.96024	0.953349	0.951758	0.948224	0.954586	0.939035	0.946457	0.827001	0.913412

## Sheet: SD3 - Fairness
Country.Code	Country	Freq	V198	V200	V210	V199	V201	V202	V208		V198	V200	V210	V199	V201	V202	V208
554	New Zealand	841	823	824	817	818	812	815	824		0.978597	0.979786	0.971463	0.972652	0.965517	0.969084	0.979786
616	Poland	966	922	956	953	942	931	950	949		0.954451	0.989648	0.986542	0.975155	0.963768	0.983437	0.982402
780	Trinidad and Tobago	999	985	986	989	980	985	992	994		0.985986	0.986987	0.98999	0.980981	0.985986	0.992993	0.994995
152	Chile	1000	976	989	976	985	975	969	980		0.976	0.989	0.976	0.985	0.975	0.969	0.98
196	Cyprus	1000	988	999	997	992	992	995	996		0.988	0.999	0.997	0.992	0.992	0.995	0.996
275	Palestine	1000	973	996	990	990	986	993	994		0.973	0.996	0.99	0.99	0.986	0.993	0.994
344	Hong Kong	1000	999	996	998	995	995	997	997		0.999	0.996	0.998	0.995	0.995	0.997	0.997
858	Uruguay	1000	970	988	982	980	991	980	997		0.97	0.988	0.982	0.98	0.991	0.98	0.997
887	Yemen	1000	868	974	940	917	859	960	985		0.868	0.974	0.94	0.917	0.859	0.96	0.985
31	Azerbaijan	1002	1002	1002	1002	1002	1002	1002	1002		1	1	1	1	1	1	1
32	Argentina	1030	998	1007	1011	1005	1013	1011	1015		0.968932	0.97767	0.981553	0.975728	0.983495	0.981553	0.985437
705	Slovenia	1069	1037	1058	1049	1047	1058	1054	1048		0.970065	0.98971	0.981291	0.97942	0.98971	0.985968	0.980355
51	Armenia	1100	1091	1097	1095	1093	1089	1092	1095		0.991818	0.997273	0.995455	0.993636	0.99	0.992727	0.995455
724	Spain	1189	1163	1178	1178	1176	1175	1171	1179		0.978133	0.990749	0.990749	0.989066	0.988225	0.984861	0.99159
12	Algeria	1200	1067	1135	1139	1120	1096	1126	1139		0.889167	0.945833	0.949167	0.933333	0.913333	0.938333	0.949167
368	Iraq	1200	1181	1195	1195	1177	1161	1195	1197		0.984167	0.995833	0.995833	0.980833	0.9675	0.995833	0.9975
400	Jordan	1200	1192	1196	1200	1196	1200	1200	1200		0.993333	0.996667	1	0.996667	1	1	1
410	South Korea	1200	1192	1191	1198	1197	1196	1196	1198		0.993333	0.9925	0.998333	0.9975	0.996667	0.996667	0.998333
422	Lebanon	1200	1200	1200	1200	1200	1200	1200	1200		1	1	1	1	1	1	1
504	Morocco	1200	1039	1146	1144	1123	1053	1095	1126		0.865833	0.955	0.953333	0.935833	0.8775	0.9125	0.938333
586	Pakistan	1200	1200	1200	1200	1200	1200	1200	1200		1	1	1	1	1	1	1
608	Philippines	1200	1200	1200	1199	1200	1196	1200	1200		1	1	0.999167	1	0.996667	1	1
764	Thailand	1200	1178	1175	1195	1185	1191	1181	1195		0.981667	0.979167	0.995833	0.9875	0.9925	0.984167	0.995833
218	Ecuador	1202	1199	1202	1202	1201	1202	1201	1202		0.997504	1	1	0.999168	1	0.999168	1
268	Georgia	1202	1197	1201	1201	1200	1198	1199	1201		0.99584	0.999168	0.999168	0.998336	0.996672	0.997504	0.999168
788	Tunisia	1205	1088	1181	1186	1146	1116	1183	1189		0.902905	0.980083	0.984232	0.951037	0.926141	0.981743	0.986722
752	Sweden	1206	1139	1178	1180	1179	1171	1177	1182		0.944444	0.976783	0.978441	0.977612	0.970978	0.975954	0.9801
604	Peru	1210	1157	1184	1186	1176	1162	1163	1190		0.956198	0.978512	0.980165	0.971901	0.960331	0.961157	0.983471
158	Taiwan	1238	1157	1204	1192	1191	1193	1193	1194		0.934572	0.972536	0.962843	0.962036	0.963651	0.963651	0.964459
458	Malaysia	1300	1300	1300	1300	1300	1300	1300	1300		1	1	1	1	1	1	1
36	Australia	1477	1469	1461	1468	1466	1466	1466	1468		0.994584	0.989167	0.993907	0.992552	0.992552	0.992552	0.993907
76	Brazil	1486	1472	1481	1481	1465	1464	1477	1481		0.990579	0.996635	0.996635	0.985868	0.985195	0.993943	0.996635
398	Kazakhstan	1500	1500	1500	1500	1500	1500	1500	1500		1	1	1	1	1	1	1
417	Kyrgyzstan	1500	1497	1495	1498	1494	1493	1496	1495		0.998	0.996667	0.998667	0.996	0.995333	0.997333	0.996667
716	Zimbabwe	1500	1500	1500	1500	1500	1500	1500	1500		1	1	1	1	1	1	1
804	Ukraine	1500	1500	1500	1500	1500	1500	1500	1500		1	1	1	1	1	1	1
860	Uzbekistan	1500	1500	1500	1499	1499	1498	1499	1499		1	1	0.999333	0.999333	0.998667	0.999333	0.999333
642	Romania	1503	1439	1473	1465	1472	1466	1461	1465		0.957418	0.98004	0.974717	0.979375	0.975383	0.972056	0.974717
170	Colombia	1512	1504	1510	1510	1506	1508	1511	1509		0.994709	0.998677	0.998677	0.996032	0.997354	0.999339	0.998016
646	Rwanda	1527	1527	1527	1527	1527	1527	1527	1527		1	1	1	1	1	1	1
233	Estonia	1533	1473	1521	1520	1503	1500	1514	1507		0.960861	0.992172	0.99152	0.980431	0.978474	0.987606	0.98304
112	Belarus	1535	1529	1530	1533	1533	1528	1531	1529		0.996091	0.996743	0.998697	0.998697	0.99544	0.997394	0.996091
288	Ghana	1552	1552	1552	1552	1552	1552	1552	1552		1	1	1	1	1	1	1
792	Turkey	1605	1597	1601	1602	1602	1601	1602	1596		0.995016	0.997508	0.998131	0.998131	0.997508	0.998131	0.994393
566	Nigeria	1759	1759	1759	1759	1759	1759	1759	1759		1	1	1	1	1	1	1
528	Netherlands	1902	1841	1852	1842	1846	1847	1822	1851		0.967928	0.973712	0.968454	0.970557	0.971083	0.957939	0.973186
702	Singapore	1972	1971	1970	1970	1970	1969	1970	1970		0.999493	0.998986	0.998986	0.998986	0.998479	0.998986	0.998986
484	Mexico	2000	1978	1997	1998	1994	1995	1991	1994		0.989	0.9985	0.999	0.997	0.9975	0.9955	0.997
276	Germany	2046	2032	2043	2023	2037	NA	2020	2021		0.993157	0.998534	0.988759	0.995601	na	0.987292	0.987781
434	Libya	2131	2010	2061	2073	2031	2061	2064	2071		0.943219	0.967152	0.972783	0.953074	0.967152	0.968559	0.971844
840	United States	2232	2183	2174	2170	2184	2178	2175	2178		0.978047	0.974014	0.972222	0.978495	0.975806	0.974462	0.975806
156	China	2300	1936	1934	1935	1931	1864	1891	1909		0.841739	0.84087	0.841304	0.839565	0.810435	0.822174	0.83
392	Japan	2443	2254	2352	2340	2346	2350	2345	2336		0.922636	0.962751	0.957839	0.960295	0.961932	0.959885	0.956201
643	Russia	2500	2343	2455	2422	2416	2381	2410	2428		0.9372	0.982	0.9688	0.9664	0.9524	0.964	0.9712
710	South Africa	3531	3484	3494	3473	3484	3479	3489	3478		0.986689	0.989521	0.983574	0.986689	0.985273	0.988105	0.98499
356	India	5659	5602	5601	5597	5595	5583	5590	5583		0.989928	0.989751	0.989044	0.988691	0.98657	0.987807	0.98657

## Sheet: S4 - Skepticism
Country.Code	Country	Freq	V109	V110	V111	V112	V113	V114	V115	V116	V117	V118	V119	V120	V121	V122	V123	V124	V126	V142		V109	V110	V111	V112	V113	V114	V115	V116	V117	V118	V119	V120	V121	V122	V123	V124	V126	V142
554	New Zealand	841	778	786	784	689	802	786	760	768	765	730	730	713	781	742	615	723	703	806		0.925089	0.934602	0.932224	0.819263	0.953627	0.934602	0.903686	0.913199	0.909631	0.868014	0.868014	0.8478	0.928656	0.882283	0.731272	0.859691	0.83591	0.958383
616	Poland	966	895	927	939	709	916	886	928	906	910	893	819	786	894	854	752	890	798	924		0.926501	0.959627	0.97205	0.733954	0.94824	0.917184	0.960663	0.937888	0.942029	0.924431	0.847826	0.813665	0.925466	0.884058	0.778468	0.921325	0.826087	0.956522
780	Trinidad and Tobago	999	950	976	978	884	975	924	951	943	930	893	918	882	962	876	845	874	765	990		0.950951	0.976977	0.978979	0.884885	0.975976	0.924925	0.951952	0.943944	0.930931	0.893894	0.918919	0.882883	0.962963	0.876877	0.845846	0.874875	0.765766	0.990991
152	Chile	1000	992	985	989	916	989	985	985	986	978	970	974	980	980	966	920	955	874	973		0.992	0.985	0.989	0.916	0.989	0.985	0.985	0.986	0.978	0.97	0.974	0.98	0.98	0.966	0.92	0.955	0.874	0.973
196	Cyprus	1000	992	987	997	942	996	983	982	986	987	990	976	970	990	980	952	984	973	980		0.992	0.987	0.997	0.942	0.996	0.983	0.982	0.986	0.987	0.99	0.976	0.97	0.99	0.98	0.952	0.984	0.973	0.98
275	Palestine	1000	955	948	972	850	944	915	912	907	893	935	938	891	926	875	882	923	907	976		0.955	0.948	0.972	0.85	0.944	0.915	0.912	0.907	0.893	0.935	0.938	0.891	0.926	0.875	0.882	0.923	0.907	0.976
344	Hong Kong	1000	991	990	996	989	997	992	995	993	989	988	993	990	996	993	994	993	985	998		0.991	0.99	0.996	0.989	0.997	0.992	0.995	0.993	0.989	0.988	0.993	0.99	0.996	0.993	0.994	0.993	0.985	0.998
858	Uruguay	1000	960	972	979	935	982	943	967	947	936	904	926	875	911	908	880	908	846	953		0.96	0.972	0.979	0.935	0.982	0.943	0.967	0.947	0.936	0.904	0.926	0.875	0.911	0.908	0.88	0.908	0.846	0.953
887	Yemen	1000	916	743	907	511	899	848	924	868	833	857	706	584	657	559	596	760	702	944		0.916	0.743	0.907	0.511	0.899	0.848	0.924	0.868	0.833	0.857	0.706	0.584	0.657	0.559	0.596	0.76	0.702	0.944
31	Azerbaijan	1002	1002	1002	1002	1002	1002	1002	1002	1002	1002	1002	1002	1002	1002	1002	1002	1002	1002	984		1	1	1	1	1	1	1	1	1	1	1	1	1	1	1	1	1	0.982036
32	Argentina	1030	992	987	1012	981	1017	1013	1010	994	984	990	996	991	997	909	848	953	876	1008		0.963107	0.958252	0.982524	0.952427	0.987379	0.983495	0.980583	0.965049	0.95534	0.961165	0.96699	0.962136	0.967961	0.882524	0.823301	0.925243	0.850485	0.978641
705	Slovenia	1069	1035	1059	1060	986	1047	1019	1040	1038	1043	1037	984	1008	1041	993	936	1030	1014	1059		0.968195	0.990645	0.991581	0.922357	0.97942	0.953227	0.972872	0.971001	0.975678	0.970065	0.920486	0.942937	0.973807	0.928906	0.875585	0.963517	0.94855	0.990645
51	Armenia	1100	1092	1066	1090	794	1061	1049	1059	1048	1052	1020	1015	915	1031	863	826	912	888	1082		0.992727	0.969091	0.990909	0.721818	0.964545	0.953636	0.962727	0.952727	0.956364	0.927273	0.922727	0.831818	0.937273	0.784545	0.750909	0.829091	0.807273	0.983636
724	Spain	1189	1158	1168	1175	1147	1172	1165	1171	1164	1134	1147	1142	1149	1162	1121	1092	1143	1118	1163		0.973928	0.982338	0.988225	0.964676	0.985702	0.979815	0.984861	0.978974	0.953743	0.964676	0.960471	0.966358	0.977292	0.942809	0.918419	0.961312	0.940286	0.978133
12	Algeria	1200	1129	1100	1126	939	1137	1068	1050	985	958	1035	1065	1018	1001	941	976	1037	960	1131		0.940833	0.916667	0.938333	0.7825	0.9475	0.89	0.875	0.820833	0.798333	0.8625	0.8875	0.848333	0.834167	0.784167	0.813333	0.864167	0.8	0.9425
368	Iraq	1200	1192	1147	1191	982	1188	1141	1153	1151	1114	1140	1128	1059	1090	1057	1066	1136	1085	1189		0.993333	0.955833	0.9925	0.818333	0.99	0.950833	0.960833	0.959167	0.928333	0.95	0.94	0.8825	0.908333	0.880833	0.888333	0.946667	0.904167	0.990833
400	Jordan	1200	1193	1179	1195	980	1192	1184	1170	1015	1120	1158	1157	1111	1135	1073	1049	1098	1045	1192		0.994167	0.9825	0.995833	0.816667	0.993333	0.986667	0.975	0.845833	0.933333	0.965	0.964167	0.925833	0.945833	0.894167	0.874167	0.915	0.870833	0.993333
410	South Korea	1200	1197	1197	1196	1194	1196	1196	1197	1194	1194	1196	1196	1194	1197	1195	1196	1193	1195	1187		0.9975	0.9975	0.996667	0.995	0.996667	0.996667	0.9975	0.995	0.995	0.996667	0.996667	0.995	0.9975	0.995833	0.996667	0.994167	0.995833	0.989167
422	Lebanon	1200	1167	1152	1156	1112	1157	1143	979	1120	1115	1147	1138	1132	1144	1143	1136	1142	1112	1172		0.9725	0.96	0.963333	0.926667	0.964167	0.9525	0.815833	0.933333	0.929167	0.955833	0.948333	0.943333	0.953333	0.9525	0.946667	0.951667	0.926667	0.976667
504	Morocco	1200	1129	1067	1107	832	1130	1130	1116	1080	1094	1096	985	1047	1078	963	1005	1014	776	1109		0.940833	0.889167	0.9225	0.693333	0.941667	0.941667	0.93	0.9	0.911667	0.913333	0.820833	0.8725	0.898333	0.8025	0.8375	0.845	0.646667	0.924167
586	Pakistan	1200	1187	1170	1169	1147	1177	1168	1160	1157	1155	1146	1151	1147	1148	1139	1143	1143	1124	1200		0.989167	0.975	0.974167	0.955833	0.980833	0.973333	0.966667	0.964167	0.9625	0.955	0.959167	0.955833	0.956667	0.949167	0.9525	0.9525	0.936667	1
608	Philippines	1200	1198	1197	1200	1198	1199	1198	1198	1200	1199	1199	1199	1197	1200	1197	1199	1200	1197	1199		0.998333	0.9975	1	0.998333	0.999167	0.998333	0.998333	1	0.999167	0.999167	0.999167	0.9975	1	0.9975	0.999167	1	0.9975	0.999167
764	Thailand	1200	1156	1152	1158	1034	1149	1139	1142	1127	1110	1137	1139	1104	1161	1075	1065	1040	1004	1181		0.963333	0.96	0.965	0.861667	0.9575	0.949167	0.951667	0.939167	0.925	0.9475	0.949167	0.92	0.9675	0.895833	0.8875	0.866667	0.836667	0.984167
218	Ecuador	1202	1199	1202	1201	1196	1202	1199	1199	1200	1200	1199	1201	1198	1201	1187	1201	1194	1192	1200		0.997504	1	0.999168	0.995008	1	0.997504	0.997504	0.998336	0.998336	0.997504	0.999168	0.996672	0.999168	0.987521	0.999168	0.993344	0.991681	0.998336
268	Georgia	1202	1185	1178	1187	928	1162	1091	1149	1144	1144	1148	1103	1069	1148	1078	1028	1096	1082	1189		0.985857	0.980033	0.987521	0.772047	0.966722	0.907654	0.955907	0.951747	0.951747	0.955075	0.917637	0.889351	0.955075	0.896839	0.855241	0.911814	0.900166	0.989185
788	Tunisia	1205	1142	1114	1120	1008	1148	1123	1113	1093	1076	1040	983	967	1026	916	901	1008	978	1138		0.947718	0.924481	0.929461	0.836515	0.952697	0.93195	0.923651	0.907054	0.892946	0.863071	0.815768	0.80249	0.851452	0.760166	0.747718	0.836515	0.811618	0.944398
752	Sweden	1206	1167	1199	1193	1132	1199	1172	1185	1172	1174	986	1135	1152	1185	1159	1094	1176	1168	1190		0.967662	0.994196	0.989221	0.93864	0.994196	0.971808	0.982587	0.971808	0.973466	0.817579	0.941128	0.955224	0.982587	0.961028	0.907131	0.975124	0.968491	0.986733
604	Peru	1210	1187	1196	1196	1150	1203	1193	1188	1181	1196	1188	1186	1171	1164	1151	1148	1139	1075	1194		0.980992	0.98843	0.98843	0.950413	0.994215	0.98595	0.981818	0.976033	0.98843	0.981818	0.980165	0.967769	0.961983	0.95124	0.94876	0.941322	0.88843	0.986777
158	Taiwan	1238	1162	1155	1189	1090	1188	1151	1170	1148	1142	1169	1152	1130	1158	1147	1120	1162	1035	1172		0.938611	0.932956	0.96042	0.880452	0.959612	0.929725	0.945073	0.927302	0.922456	0.944265	0.930533	0.912763	0.93538	0.926494	0.904685	0.938611	0.836026	0.946688
458	Malaysia	1300	1299	1299	1299	1296	1299	1299	1298	1298	1299	1299	1299	1299	1299	1299	1299	1299	1294	1300		0.999231	0.999231	0.999231	0.996923	0.999231	0.999231	0.998462	0.998462	0.999231	0.999231	0.999231	0.999231	0.999231	0.999231	0.999231	0.999231	0.995385	1
36	Australia	1477	1449	1443	1444	1438	1452	1440	1448	1446	1439	1441	1445	1434	1448	1442	1446	1452	1447	1471		0.981043	0.97698	0.977657	0.973595	0.983074	0.974949	0.980366	0.979012	0.974272	0.975626	0.978334	0.970887	0.980366	0.976303	0.979012	0.983074	0.979689	0.995938
76	Brazil	1486	1403	1467	1477	1400	1480	1481	1471	1470	1451	1474	1443	1444	1477	1429	1397	1433	1178	1444		0.944145	0.987214	0.993943	0.942127	0.995962	0.996635	0.989906	0.989233	0.976447	0.991925	0.971063	0.971736	0.993943	0.961642	0.940108	0.964334	0.792732	0.971736
398	Kazakhstan	1500	1500	1500	1500	1500	1500	1500	1500	1500	1500	1500	1500	1500	1500	1500	1500	1500	1500	1500		1	1	1	1	1	1	1	1	1	1	1	1	1	1	1	1	1	1
417	Kyrgyzstan	1500	1494	1491	1498	1493	1495	1494	1493	1493	1490	1494	1491	1496	1493	1494	1494	1493	1499	1500		0.996	0.994	0.998667	0.995333	0.996667	0.996	0.995333	0.995333	0.993333	0.996	0.994	0.997333	0.995333	0.996	0.996	0.995333	0.999333	1
716	Zimbabwe	1500	1500	1500	1500	1500	1500	1500	1500	1500	1500	1500	1500	1500	1500	1500	1500	1500	1500	1500		1	1	1	1	1	1	1	1	1	1	1	1	1	1	1	1	1	1
804	Ukraine	1500	1500	1500	1500	1500	1500	1500	1500	1500	1500	1500	1500	1500	1500	1500	1500	1500	1500	1500		1	1	1	1	1	1	1	1	1	1	1	1	1	1	1	1	1	1
860	Uzbekistan	1500	1464	1470	1485	1203	1458	1407	1470	1321	1349	1438	1414	1299	1398	1298	1306	1239	1248	NA		0.976	0.98	0.99	0.802	0.972	0.938	0.98	0.880667	0.899333	0.958667	0.942667	0.866	0.932	0.865333	0.870667	0.826	0.832	na
642	Romania	1503	1453	1467	1481	1383	1476	1412	1453	1438	1441	1446	1372	1368	1428	1340	1298	1363	1341	1465		0.966733	0.976048	0.985363	0.92016	0.982036	0.939454	0.966733	0.956753	0.958749	0.962076	0.912841	0.91018	0.9501	0.89155	0.863606	0.906853	0.892216	0.974717
170	Colombia	1512	1504	1504	1504	1474	1507	1489	1500	1494	1486	1498	1492	1495	1496	1486	1465	1484	1346	1507		0.994709	0.994709	0.994709	0.974868	0.996693	0.984788	0.992063	0.988095	0.982804	0.990741	0.986772	0.988757	0.989418	0.982804	0.968915	0.981481	0.890212	0.996693
646	Rwanda	1527	1527	1527	1527	1527	1527	1527	1527	1527	1527	1527	1527	1527	1527	1527	1527	1527	1527	1527		1	1	1	1	1	1	1	1	1	1	1	1	1	1	1	1	1	1
233	Estonia	1533	1473	1517	1523	1296	1519	1479	1512	1473	1492	1488	1407	1407	1506	1401	1191	1366	1377	1504		0.960861	0.989563	0.993477	0.845401	0.990868	0.964775	0.986301	0.960861	0.973255	0.970646	0.917808	0.917808	0.982387	0.913894	0.776908	0.891063	0.898239	0.981083
112	Belarus	1535	1532	1530	1530	1517	1529	1528	1527	1521	1518	1520	1523	1521	1519	1517	1508	1515	1518	1502		0.998046	0.996743	0.996743	0.988274	0.996091	0.99544	0.994788	0.990879	0.988925	0.990228	0.992182	0.990879	0.989577	0.988274	0.98241	0.986971	0.988925	0.978502
288	Ghana	1552	1552	1552	1552	1552	1552	1552	1552	1552	1552	1552	1552	1552	1552	1552	1552	1552	1552	1552		1	1	1	1	1	1	1	1	1	1	1	1	1	1	1	1	1	1
792	Turkey	1605	1570	1567	1581	1476	1584	1558	1564	1553	1543	1541	1534	1516	1540	1501	1495	1531	1499	1571		0.978193	0.976324	0.985047	0.919626	0.986916	0.970717	0.974455	0.967601	0.961371	0.960125	0.955763	0.944548	0.959502	0.935202	0.931464	0.953894	0.933956	0.978816
566	Nigeria	1759	1759	1759	1759	1759	1759	1759	1759	1759	1759	1759	1759	1759	1759	1759	1759	1759	1759	1759		1	1	1	1	1	1	1	1	1	1	1	1	1	1	1	1	1	1
528	Netherlands	1902	1689	1829	1822	1699	1839	1824	1813	1800	1769	1770	1732	1728	1796	1730	1545	1751	1682	1892		0.888013	0.961619	0.957939	0.89327	0.966877	0.958991	0.953207	0.946372	0.930074	0.930599	0.91062	0.908517	0.944269	0.909569	0.812303	0.92061	0.884332	0.994742
702	Singapore	1972	1972	1972	1972	1972	1971	1971	1972	1972	1972	1969	1971	1971	1971	1971	1971	1971	1971	1969		1	1	1	1	0.999493	0.999493	1	1	1	0.998479	0.999493	0.999493	0.999493	0.999493	0.999493	0.999493	0.999493	0.998479
484	Mexico	2000	1991	1992	1998	1975	1999	1980	1995	1997	1975	1971	1988	1991	1993	1982	1980	1985	1954	1995		0.9955	0.996	0.999	0.9875	0.9995	0.99	0.9975	0.9985	0.9875	0.9855	0.994	0.9955	0.9965	0.991	0.99	0.9925	0.977	0.9975
276	Germany	2046	1983	2023	2025	1873	2025	1993	2001	1982	1978	2002	1870	1958	2011	1986	1788	1974	1930	2026		0.969208	0.988759	0.989736	0.915445	0.989736	0.974096	0.978006	0.968719	0.966764	0.978495	0.913978	0.956989	0.982893	0.970674	0.8739	0.964809	0.943304	0.990225
434	Libya	2131	2012	2000	2033	1742	2017	1987	1972	1890	1851	1905	1968	1891	1977	1832	1804	1914	1864	2080		0.944158	0.938527	0.954012	0.817457	0.946504	0.932426	0.925387	0.886908	0.868606	0.893947	0.92351	0.887377	0.927733	0.85969	0.846551	0.89817	0.874707	0.976068
840	United States	2232	2194	2196	2195	2187	2195	2188	2187	2188	2170	2182	2176	2178	2177	2155	2183	2180	2173	2203		0.982975	0.983871	0.983423	0.979839	0.983423	0.980287	0.979839	0.980287	0.972222	0.977599	0.97491	0.975806	0.975358	0.965502	0.978047	0.976703	0.973566	0.987007
156	China	2300	2077	1963	2039	1433	2074	2026	2097	2005	2035	1933	1972	1834	1975	1623	1546	1521	1086	1921		0.903043	0.853478	0.886522	0.623043	0.901739	0.88087	0.911739	0.871739	0.884783	0.840435	0.857391	0.797391	0.858696	0.705652	0.672174	0.661304	0.472174	0.835217
392	Japan	2443	2157	2338	2336	1743	2299	2189	2166	2110	2121	2105	1945	1953	2158	1878	1692	1700	1746	2122		0.882931	0.95702	0.956201	0.713467	0.941056	0.896029	0.886615	0.863692	0.868195	0.861646	0.796152	0.799427	0.88334	0.768727	0.692591	0.695866	0.714695	0.868604
643	Russia	2500	2373	2440	2455	1986	2392	2312	2362	2316	2224	2295	2187	2131	2329	2056	1827	1963	1876	2408		0.9492	0.976	0.982	0.7944	0.9568	0.9248	0.9448	0.9264	0.8896	0.918	0.8748	0.8524	0.9316	0.8224	0.7308	0.7852	0.7504	0.9632
710	South Africa	3531	3377	3437	3471	3282	3432	3402	3419	3403	3399	3338	3346	3336	3343	3273	3296	3271	3201	3406		0.956386	0.973379	0.983008	0.929482	0.971963	0.963466	0.968281	0.96375	0.962617	0.945341	0.947607	0.944775	0.946757	0.926933	0.933447	0.926366	0.906542	0.964599
356	India	5659	5410	5322	5395	5085	5493	5451	5278	5317	5172	5016	5097	4975	5362	4954	5087	5026	3636	5098		0.955999	0.940449	0.953349	0.898569	0.970666	0.963244	0.932674	0.939565	0.913942	0.886376	0.900689	0.879131	0.947517	0.87542	0.898922	0.888143	0.642516	0.900866

## Sheet: SD5 Societal Tranquility
Country.Code	Country	Freq	V181	V182	V183	V184	V185	V186		V181	V182	V183	V184	V185	V186
554	New Zealand	841	781	715	793	801	792	797		0.928656	0.850178	0.942925	0.952438	0.941736	0.947681
616	Poland	966	874	835	930	939	944	942		0.904762	0.864389	0.962733	0.97205	0.977226	0.975155
780	Trinidad and Tobago	999	976	962	993	989	976	969		0.976977	0.962963	0.993994	0.98999	0.976977	0.96997
152	Chile	1000	940	944	969	959	950	933		0.94	0.944	0.969	0.959	0.95	0.933
196	Cyprus	1000	956	933	975	971	969	945		0.956	0.933	0.975	0.971	0.969	0.945
275	Palestine	1000	964	942	985	977	978	962		0.964	0.942	0.985	0.977	0.978	0.962
344	Hong Kong	1000	967	947	954	954	951	950		0.967	0.947	0.954	0.954	0.951	0.95
858	Uruguay	1000	974	948	967	965	958	958		0.974	0.948	0.967	0.965	0.958	0.958
887	Yemen	1000	956	970	978	975	980	831		0.956	0.97	0.978	0.975	0.98	0.831
31	Azerbaijan	1002	993	978	1000	979	979	993		0.991018	0.976048	0.998004	0.977046	0.977046	0.991018
32	Argentina	1030	992	972	1015	1005	1004	1008		0.963107	0.943689	0.985437	0.975728	0.974757	0.978641
705	Slovenia	1069	942	947	1055	1055	1053	1058		0.881197	0.885875	0.986904	0.986904	0.985033	0.98971
51	Armenia	1100	1062	1022	1100	1095	1091	993		0.965455	0.929091	1	0.995455	0.991818	0.902727
724	Spain	1189	1180	1122	1172	1179	1177	1134		0.992431	0.94365	0.985702	0.99159	0.989907	0.953743
12	Algeria	1200	1122	1097	1122	1131	1120	1013		0.935	0.914167	0.935	0.9425	0.933333	0.844167
368	Iraq	1200	1179	1158	1174	1195	1169	1108		0.9825	0.965	0.978333	0.995833	0.974167	0.923333
400	Jordan	1200	1108	1153	1194	1195	1195	1175		0.923333	0.960833	0.995	0.995833	0.995833	0.979167
410	South Korea	1200	1165	1160	1128	1133	1120	1090		0.970833	0.966667	0.94	0.944167	0.933333	0.908333
422	Lebanon	1200	1153	1120	1166	1176	1179	1159		0.960833	0.933333	0.971667	0.98	0.9825	0.965833
504	Morocco	1200	1148	1122	1023	1032	1018	939		0.956667	0.935	0.8525	0.86	0.848333	0.7825
586	Pakistan	1200	1153	1169	1165	1177	1161	1142		0.960833	0.974167	0.970833	0.980833	0.9675	0.951667
608	Philippines	1200	1200	1193	1198	1199	1188	1152		1	0.994167	0.998333	0.999167	0.99	0.96
764	Thailand	1200	1171	1165	1173	1156	1162	1094		0.975833	0.970833	0.9775	0.963333	0.968333	0.911667
218	Ecuador	1202	1201	1200	1202	1201	1201	1200		0.999168	0.998336	1	0.999168	0.999168	0.998336
268	Georgia	1202	1195	1156	1198	1193	1196	1188		0.994176	0.96173	0.996672	0.992512	0.995008	0.988353
788	Tunisia	1205	1173	1162	1187	1193	1192	1154		0.973444	0.964315	0.985062	0.990041	0.989212	0.957676
752	Sweden	1206	1012	908	1194	1197	1197	1193		0.839138	0.752902	0.99005	0.992537	0.992537	0.989221
604	Peru	1210	1183	1133	1183	1191	1170	1123		0.977686	0.936364	0.977686	0.984298	0.966942	0.928099
158	Taiwan	1238	1218	1188	1203	1190	1192	1168		0.983845	0.959612	0.971729	0.961228	0.962843	0.943457
458	Malaysia	1300	1296	1296	1290	1288	1286	1281		0.996923	0.996923	0.992308	0.990769	0.989231	0.985385
36	Australia	1477	1423	1394	1445	1447	1441	1442		0.963439	0.943805	0.978334	0.979689	0.975626	0.976303
76	Brazil	1486	1419	1410	1467	1462	1458	1429		0.954913	0.948856	0.987214	0.983849	0.981157	0.961642
398	Kazakhstan	1500	1457	1454	1447	1465	1439	1397		0.971333	0.969333	0.964667	0.976667	0.959333	0.931333
417	Kyrgyzstan	1500	1456	1456	1452	1437	1429	1350		0.970667	0.970667	0.968	0.958	0.952667	0.9
716	Zimbabwe	1500	1482	1495	1463	1439	1455	1362		0.988	0.996667	0.975333	0.959333	0.97	0.908
804	Ukraine	1500	1459	1421	1436	1438	1436	1399		0.972667	0.947333	0.957333	0.958667	0.957333	0.932667
860	Uzbekistan	1500	1438	1451	1368	1375	1350	NA		0.958667	0.967333	0.912	0.916667	0.9	na
642	Romania	1503	1323	1343	1434	1432	1435	1410		0.88024	0.893546	0.954092	0.952761	0.954757	0.938124
170	Colombia	1512	1506	1481	1508	1508	NA	1491		0.996032	0.979497	0.997354	0.997354	na	0.986111
646	Rwanda	1527	1525	1525	1523	1523	1517	1511		0.99869	0.99869	0.99738	0.99738	0.993451	0.989522
233	Estonia	1533	1492	1435	1471	1470	1449	1443		0.973255	0.936073	0.959556	0.958904	0.945205	0.941292
112	Belarus	1535	1491	1468	1469	1469	1458	1442		0.971336	0.956352	0.957003	0.957003	0.949837	0.939414
288	Ghana	1552	1539	1516	1545	1543	1540	1432		0.991624	0.976804	0.99549	0.994201	0.992268	0.92268
792	Turkey	1605	802	994	1573	1574	1576	1573		0.499688	0.619315	0.980062	0.980685	0.981931	0.980062
566	Nigeria	1759	1703	1669	1714	1733	1716	1552		0.968164	0.948835	0.974417	0.985219	0.975554	0.882319
528	Netherlands	1902	1276	1001	1770	1776	1769	1766		0.670873	0.526288	0.930599	0.933754	0.930074	0.928496
702	Singapore	1972	1914	1853	1890	1892	1878	1810		0.970588	0.939655	0.958418	0.959432	0.952333	0.91785
484	Mexico	2000	1997	1996	1998	1999	1998	1995		0.9985	0.998	0.999	0.9995	0.999	0.9975
276	Germany	2046	1763	1586	1995	2027	2023	2021		0.861681	0.775171	0.975073	0.990714	0.988759	0.987781
434	Libya	2131	2047	2022	2063	2068	2073	1951		0.960582	0.94885	0.96809	0.970436	0.972783	0.915533
840	United States	2232	2192	2184	2197	2199	2184	2195		0.982079	0.978495	0.984319	0.985215	0.978495	0.983423
156	China	2300	2049	1999	1967	1923	1934	1808		0.89087	0.86913	0.855217	0.836087	0.84087	0.786087
392	Japan	2443	2294	2079	2340	2306	2279	2120		0.939009	0.851003	0.957839	0.943921	0.932869	0.867786
643	Russia	2500	2255	2208	2406	2451	2384	2247		0.902	0.8832	0.9624	0.9804	0.9536	0.8988
710	South Africa	3531	3301	3361	3291	3273	3267	3207		0.934863	0.951855	0.932031	0.926933	0.925234	0.908241
356	India	5659	5105	5238	5059	5055	4928	4184		0.902103	0.925605	0.893974	0.893267	0.870825	0.739353

## Sheet: CFA55_SampleSizes
	Country.Code	Country	Freq	V25	V26	V27	V28	V29	V30	V31	V32	V33	V34	V35	V147	V19	V83	V148	V149	V9	V85	V109	V110	V111	V112	V113	V114	V115	V116	V117	V118	V119	V120	V121	V122	V123	V124	V126	V142	V146	V153	V154	V181	V182	V183	V184	V185	V186	V198
1	12	Algeria	1200	1200	1200	1200	1200	1200	1200	1200	1200	1200	1200	1200	1058	1200	1162	1200	1200	1193	838	1129	1100	1126	939	1137	1068	1050	985	958	1035	1065	1018	1001	941	976	1037	960	1131	1200	1158	1168	1122	1097	1122	1131	1120	1013	1067
2	31	Azerbaijan	1002	1002	1002	1002	1002	1002	1002	1002	1002	1002	1002	1002	1002	1002	1002	1002	1002	1002	1002	1002	1002	1002	1002	1002	1002	1002	1002	1002	1002	1002	1002	1002	1002	1002	1002	1002	984	1002	934	977	993	978	1000	979	979	993	1002
3	32	Argentina	1030	1025	1030	1030	1030	1029	1029	1029	1028	1029	1029	282	976	1030	1009	1005	970	1012	968	992	987	1012	981	1017	1013	1010	994	984	990	996	991	997	909	848	953	876	1008	1030	918	975	992	972	1015	1005	1004	1008	998
4	36	Australia	1477	1447	1434	1434	1430	1429	1430	1429	1440	1422	1431	956	1462	1477	1398	1447	1440	1420	1448	1449	1443	1444	1438	1452	1440	1448	1446	1439	1441	1445	1434	1448	1442	1446	1452	1447	1471	1460	1439	1430	1423	1394	1445	1447	1441	1442	1469
5	51	Armenia	1100	1100	1100	1100	1100	1100	1100	1100	1100	1100	1100	1100	1087	1100	1096	1086	919	1099	1089	1092	1066	1090	794	1061	1049	1059	1048	1052	1020	1015	915	1031	863	826	912	888	1082	1049	915	1066	1062	1022	1100	1095	1091	993	1091
6	76	Brazil	1486	1480	1462	1472	1470	1474	1471	1472	1479	1472	1475	1474	1459	1486	1481	1482	1432	1484	1445	1403	1467	1477	1400	1480	1481	1471	1470	1451	1474	1443	1444	1477	1429	1397	1433	1178	1444	1478	1349	1438	1419	1410	1467	1462	1458	1429	1472
7	112	Belarus	1535	1535	1535	1535	1535	1535	1535	1535	1535	1535	1535	1535	1527	1535	1531	1515	1501	1516	NA	1532	1530	1530	1517	1529	1528	1527	1521	1518	1520	1523	1521	1519	1517	1508	1515	1518	1502	1528	1302	1293	1491	1468	1469	1469	1458	1442	1529
8	152	Chile	1000	1000	1000	1000	1000	1000	1000	1000	1000	1000	1000	1000	963	1000	980	976	902	992	975	992	985	989	916	989	985	985	986	978	970	974	980	980	966	920	955	874	973	753	852	892	940	944	969	959	950	933	976
9	156	China	2300	2278	2300	2297	2298	2297	2299	2297	2298	2299	2297	2136	2212	2300	2251	2024	1944	2061	2187	2077	1963	2039	1433	2074	2026	2097	2005	2035	1933	1972	1834	1975	1623	1546	1521	1086	1921	2241	1749	997	2049	1999	1967	1923	1934	1808	1936
10	158	Taiwan	1238	1233	1233	1233	1230	1231	1228	1229	1234	1225	1226	NA	1198	1238	1229	1222	1141	1220	1207	1162	1155	1189	1090	1188	1151	1170	1148	1142	1169	1152	1130	1158	1147	1120	1162	1035	1172	1231	1119	1159	1218	1188	1203	1190	1192	1168	1157
11	170	Colombia	1512	1512	1511	1512	1506	1512	1510	1507	1510	1508	1509	1508	1500	1512	1510	1510	1475	1511	1488	1504	1504	1504	1474	1507	1489	1500	1494	1486	1498	1492	1495	1496	1486	1465	1484	1346	1507	1507	1463	1463	1506	1481	1508	1508	NA	1491	1504
12	196	Cyprus	1000	1000	1000	1000	1000	1000	1000	1000	1000	1000	1000	1000	1000	1000	1000	989	918	998	996	992	987	997	942	996	983	982	986	987	990	976	970	990	980	952	984	973	980	995	866	911	956	933	975	971	969	945	988
13	218	Ecuador	1202	1202	1202	1202	1202	1202	1202	1202	1202	1202	1202	1202	1199	1202	1202	1202	1195	1202	1201	1199	1202	1201	1196	1202	1199	1199	1200	1200	1199	1201	1198	1201	1187	1201	1194	1192	1200	1201	1180	1193	1201	1200	1202	1201	1201	1200	1199
14	233	Estonia	1533	1531	1531	1528	1529	1531	1530	1529	1531	1530	1530	1525	1445	1533	1527	1322	1328	1508	1489	1473	1517	1523	1296	1519	1479	1512	1473	1492	1488	1407	1407	1506	1401	1191	1366	1377	1504	1487	1398	1272	1492	1435	1471	1470	1449	1443	1473
15	268	Georgia	1202	1202	1200	1201	1201	1201	1201	1201	1201	1201	1201	1201	1200	1202	1202	1200	1093	1202	1174	1185	1178	1187	928	1162	1091	1149	1144	1144	1148	1103	1069	1148	1078	1028	1096	1082	1189	1199	1065	1166	1195	1156	1198	1193	1196	1188	1197
16	275	Palestine	1000	996	997	992	996	994	993	992	994	995	990	948	981	1000	984	NA	NA	999	967	955	948	972	850	944	915	912	907	893	935	938	891	926	875	882	923	907	976	998	978	982	964	942	985	977	978	962	973
17	276	Germany	2046	2044	2045	2045	2041	2046	2044	2034	2045	2044	2044	NA	1998	2044	2046	1979	1995	2037	2030	1983	2023	2025	1873	2025	1993	2001	1982	1978	2002	1870	1958	2011	1986	1788	1974	1930	2026	2008	1960	1721	1763	1586	1995	2027	2023	2021	2032
18	288	Ghana	1552	1552	1552	1552	1552	1552	1552	1552	1552	1552	1552	1552	1552	1552	1552	1552	1552	1552	1552	1552	1552	1552	1552	1552	1552	1552	1552	1552	1552	1552	1552	1552	1552	1552	1552	1552	1552	1552	1531	1532	1539	1516	1545	1543	1540	1432	1552
19	344	Hong Kong	1000	999	998	999	999	999	999	999	999	998	998	999	995	1000	992	993	991	998	998	991	990	996	989	997	992	995	993	989	988	993	990	996	993	994	993	985	998	999	992	981	967	947	954	954	951	950	999
20	356	India	5659	5501	5473	5458	5454	5502	5434	5395	5386	5366	5402	5314	5525	5659	5356	5618	5329	5595	4680	5410	5322	5395	5085	5493	5451	5278	5317	5172	5016	5097	4975	5362	4954	5087	5026	3636	5098	5572	4864	4969	5105	5238	5059	5055	4928	4184	5602
21	368	Iraq	1200	1200	1200	1200	1200	1200	1200	1200	1200	1200	1200	1200	1104	1200	1193	1200	1200	1200	1152	1192	1147	1191	982	1188	1141	1153	1151	1114	1140	1128	1059	1090	1057	1066	1136	1085	1189	1200	1169	1182	1179	1158	1174	1195	1169	1108	1181
22	392	Japan	2443	2419	2415	2406	2406	2408	2406	2407	2407	2409	2406	2408	2005	2443	2316	1681	1461	2112	2026	2157	2338	2336	1743	2299	2189	2166	2110	2121	2105	1945	1953	2158	1878	1692	1700	1746	2122	2411	1590	1366	2294	2079	2340	2306	2279	2120	2254
23	398	Kazakhstan	1500	1500	1500	1500	1500	1500	1500	1500	1500	1500	1500	1500	1500	1500	1500	1500	1500	1500	1500	1500	1500	1500	1500	1500	1500	1500	1500	1500	1500	1500	1500	1500	1500	1500	1500	1500	1500	1500	1328	1325	1457	1454	1447	1465	1439	1397	1500
24	400	Jordan	1200	1200	1200	1200	1200	1200	1200	1200	1200	1200	1200	1200	1196	1200	1197	1200	1200	1198	1194	1193	1179	1195	980	1192	1184	1170	1015	1120	1158	1157	1111	1135	1073	1049	1098	1045	1192	1200	1195	1195	1108	1153	1194	1195	1195	1175	1192
25	410	South Korea	1200	1132	1096	1087	1065	1067	1070	1073	1070	1067	1070	1050	1187	1200	1197	1193	1190	1191	1187	1197	1197	1196	1194	1196	1196	1197	1194	1194	1196	1196	1194	1197	1195	1196	1193	1195	1187	1186	979	1001	1165	1160	1128	1133	1120	1090	1192
26	417	Kyrgyzstan	1500	1499	1498	1498	1497	1497	1497	1497	1498	1498	1499	1499	1498	1500	1496	1495	1496	1500	1500	1494	1491	1498	1493	1495	1494	1493	1493	1490	1494	1491	1496	1493	1494	1494	1493	1499	1500	1498	1371	1432	1456	1456	1452	1437	1429	1350	1497
27	422	Lebanon	1200	1200	1200	1200	1200	1200	1200	1200	1200	1200	1200	150	1153	1200	1146	1200	1200	1164	1109	1167	1152	1156	1112	1157	1143	979	1120	1115	1147	1138	1132	1144	1143	1136	1142	1112	1172	1200	1171	1168	1153	1120	1166	1176	1179	1159	1200
28	434	Libya	2131	2023	2058	2046	2044	2055	2051	2042	2060	2044	2038	2006	1992	2131	2037	2118	2088	2106	1933	2012	2000	2033	1742	2017	1987	1972	1890	1851	1905	1968	1891	1977	1832	1804	1914	1864	2080	1963	2081	2084	2047	2022	2063	2068	2073	1951	2010
29	458	Malaysia	1300	1300	1300	1300	1300	1300	1300	1300	1300	1300	1300	1300	1300	1300	1300	1300	1300	1300	1300	1299	1299	1299	1296	1299	1299	1298	1298	1299	1299	1299	1299	1299	1299	1299	1299	1294	1300	1299	1267	1268	1296	1296	1290	1288	1286	1281	1300
30	484	Mexico	2000	2000	2000	2000	2000	2000	2000	2000	2000	2000	2000	2000	1989	2000	2000	1998	1987	2000	1987	1991	1992	1998	1975	1999	1980	1995	1997	1975	1971	1988	1991	1993	1982	1980	1985	1954	1995	1996	1969	1990	1997	1996	1998	1999	1998	1995	1978
31	504	Morocco	1200	1142	1148	1144	1138	1143	1110	1138	1140	1141	1142	1145	1111	1200	1149	1199	1187	1198	1108	1129	1067	1107	832	1130	1130	1116	1080	1094	1096	985	1047	1078	963	1005	1014	776	1109	1145	873	1114	1148	1122	1023	1032	1018	939	1039
32	528	Netherlands	1902	1899	1899	1899	1899	1899	1899	1899	1899	1899	1899	1171	1831	1902	1894	1891	1891	1862	1894	1689	1829	1822	1699	1839	1824	1813	1800	1769	1770	1732	1728	1796	1730	1545	1751	1682	1892	1891	1682	1625	1276	1001	1770	1776	1769	1766	1841
33	554	New Zealand	841	815	806	793	786	787	785	784	786	772	776	771	768	841	807	681	656	796	799	778	786	784	689	802	786	760	768	765	730	730	713	781	742	615	723	703	806	825	725	749	781	715	793	801	792	797	823
34	566	Nigeria	1759	1759	1759	1759	1759	1759	1759	1759	1759	1759	1759	1759	1759	1759	1759	1759	1759	1759	1759	1759	1759	1759	1759	1759	1759	1759	1759	1759	1759	1759	1759	1759	1759	1759	1759	1759	1759	1759	1690	1693	1703	1669	1714	1733	1716	1552	1759
35	586	Pakistan	1200	1200	1200	1200	1200	1200	1200	1200	1200	1200	1200	1200	1200	1200	1182	1200	1200	1193	1189	1187	1170	1169	1147	1177	1168	1160	1157	1155	1146	1151	1147	1148	1139	1143	1143	1124	1200	1195	1190	1192	1153	1169	1165	1177	1161	1142	1200
36	604	Peru	1210	1207	1199	1203	1201	1202	1201	1203	1201	1197	1200	940	1168	1210	1202	1202	1137	1195	1113	1187	1196	1196	1150	1203	1193	1188	1181	1196	1188	1186	1171	1164	1151	1148	1139	1075	1194	1191	1057	1098	1183	1133	1183	1191	1170	1123	1157
37	608	Philippines	1200	1200	1200	1200	1200	1200	1200	1200	1200	1200	1200	1200	1198	1200	1197	1200	1195	1200	1193	1198	1197	1200	1198	1199	1198	1198	1200	1199	1199	1199	1197	1200	1197	1199	1200	1197	1199	1200	1173	1188	1200	1193	1198	1199	1188	1152	1200
38	616	Poland	966	964	964	964	963	960	966	966	965	965	964	962	941	966	961	935	875	961	936	895	927	939	709	916	886	928	906	910	893	819	786	894	854	752	890	798	924	894	859	876	874	835	930	939	944	942	922
39	642	Romania	1503	1497	1495	1495	1494	1491	1497	1495	1497	1495	1496	1497	1467	1503	1489	1447	1252	1498	1440	1453	1467	1481	1383	1476	1412	1453	1438	1441	1446	1372	1368	1428	1340	1298	1363	1341	1465	1481	1370	1441	1323	1343	1434	1432	1435	1410	1439
40	643	Russia	2500	2483	2485	2485	2478	2484	2482	2475	2478	2479	2482	2474	2177	2485	2487	2211	1937	2364	2463	2373	2440	2455	1986	2392	2312	2362	2316	2224	2295	2187	2131	2329	2056	1827	1963	1876	2408	2309	2031	1988	2255	2208	2406	2451	2384	2247	2343
41	646	Rwanda	1527	1527	1527	1527	1527	1527	1527	1527	1527	1527	1527	1527	1527	1527	1527	1527	1527	1527	1527	1527	1527	1527	1527	1527	1527	1527	1527	1527	1527	1527	1527	1527	1527	1527	1527	1527	1527	1527	1257	1319	1525	1525	1523	1523	1517	1511	1527
42	702	Singapore	1972	1972	1972	1972	1972	1972	1971	1972	1972	1972	1972	1970	1733	1972	1970	1970	1969	1970	NA	1972	1972	1972	1972	1971	1971	1972	1972	1972	1969	1971	1971	1971	1971	1971	1971	1971	1969	1972	1796	1811	1914	1853	1890	1892	1878	1810	1971
43	705	Slovenia	1069	1060	1060	1059	1060	1058	1058	1057	1061	1057	1060	923	992	1069	1067	971	943	1062	1046	1035	1059	1060	986	1047	1019	1040	1038	1043	1037	984	1008	1041	993	936	1030	1014	1059	1040	969	967	942	947	1055	1055	1053	1058	1037
44	710	South Africa	3531	3531	3531	3531	3531	3531	3531	3531	3531	3531	3531	3531	3531	3531	3425	3481	3201	3480	3189	3377	3437	3471	3282	3432	3402	3419	3403	3399	3338	3346	3336	3343	3273	3296	3271	3201	3406	3380	3186	3234	3301	3361	3291	3273	3267	3207	3484
45	716	Zimbabwe	1500	1500	1500	1500	1500	1500	1500	1500	1500	1500	1500	1500	1500	1500	1500	1500	1500	1500	1500	1500	1500	1500	1500	1500	1500	1500	1500	1500	1500	1500	1500	1500	1500	1500	1500	1500	1500	1500	1345	1401	1482	1495	1463	1439	1455	1362	1500
46	724	Spain	1189	1177	1175	1176	1176	1176	1176	1174	1177	1174	1172	1185	1161	1189	1188	1113	1064	1177	1104	1158	1168	1175	1147	1172	1165	1171	1164	1134	1147	1142	1149	1162	1121	1092	1143	1118	1163	1156	1014	1060	1180	1122	1172	1179	1177	1134	1163
47	752	Sweden	1206	1197	1203	1201	1184	1200	1199	1179	1199	1196	1196	1178	1168	1206	1202	1100	1146	1194	1200	1167	1199	1193	1132	1199	1172	1185	1172	1174	986	1135	1152	1185	1159	1094	1176	1168	1190	1188	1147	1126	1012	908	1194	1197	1197	1193	1139
48	764	Thailand	1200	1192	1194	1194	1193	1194	1196	1193	1195	1183	1189	562	1162	1200	1162	1153	1164	1193	1198	1156	1152	1158	1034	1149	1139	1142	1127	1110	1137	1139	1104	1161	1075	1065	1040	1004	1181	1177	1055	1162	1171	1165	1173	1156	1162	1094	1178
49	780	Trinidad and Tobago	999	999	999	999	999	999	999	999	999	999	999	999	977	999	996	994	947	990	933	950	976	978	884	975	924	951	943	930	893	918	882	962	876	845	874	765	990	999	857	945	976	962	993	989	976	969	985
50	788	Tunisia	1205	1205	1205	1205	1205	1205	1205	1205	1205	1205	1205	1205	1113	1205	1194	NA	NA	1202	1101	1142	1114	1120	1008	1148	1123	1113	1093	1076	1040	983	967	1026	916	901	1008	978	1138	1205	1157	1160	1173	1162	1187	1193	1192	1154	1088
51	792	Turkey	1605	1601	1601	1601	1600	1602	1602	1600	1600	1599	1599	1261	1575	1605	1592	1578	1596	1600	1542	1570	1567	1581	1476	1584	1558	1564	1553	1543	1541	1534	1516	1540	1501	1495	1531	1499	1571	1577	1464	1509	802	994	1573	1574	1576	1573	1597
52	804	Ukraine	1500	1500	1500	1500	1500	1500	1500	1500	1500	1500	1500	1500	1500	1500	1500	1500	1500	1500	1500	1500	1500	1500	1500	1500	1500	1500	1500	1500	1500	1500	1500	1500	1500	1500	1500	1500	1500	1500	1225	1250	1459	1421	1436	1438	1436	1399	1500
53	840	United States	2232	2210	2193	2198	2194	2198	2190	2196	2193	2185	2189	2164	2199	2232	2202	2203	2187	2214	2204	2194	2196	2195	2187	2195	2188	2187	2188	2170	2182	2176	2178	2177	2155	2183	2180	2173	2203	2194	2181	2175	2192	2184	2197	2199	2184	2195	2183
54	858	Uruguay	1000	994	993	991	993	991	991	988	983	989	987	954	944	1000	988	955	937	993	947	960	972	979	935	982	943	967	947	936	904	926	875	911	908	880	908	846	953	776	791	867	974	948	967	965	958	958	970
55	860	Uzbekistan	1500	1492	1489	1486	1479	1485	1482	1482	1484	1486	1482	1476	1405	1500	1490	1500	1499	1482	NA	1464	1470	1485	1203	1458	1407	1470	1321	1349	1438	1414	1299	1398	1298	1306	1239	1248	NA	1488	1280	1393	1438	1451	1368	1375	1350	NA	1500
56	887	Yemen	1000	1000	1000	1000	1000	1000	1000	1000	1000	1000	1000	1000	952	1000	992	NA	NA	998	769	916	743	907	511	899	848	924	868	833	857	706	584	657	559	596	760	702	944	957	984	988	956	970	978	975	980	831	868
[truncated: 9 more columns]
