# Supplementary material for: Religiosity, neutrality, fairness, skepticism, and societal tranquility: A data science analysis of the World Values Survey
Source: PLoS One. 2021 Jan 11;16(1):e0245231. doi: 10.1371/journal.pone.0245231 (PMC7799817; doi:10.1371/journal.pone.0245231)
Supplement: S2 File — (XLSX) [file pone.0245231.s004.xlsx]

## Sheet: Sheet1
WVS.Country.Code	Country.Name	Religiosity	Neutrality	Fairness	Skepticism	Societal.Tranquility
12	Algeria	26.4046	16.285	-12.6192	-1.67868	-10.603
32	Argentina	-8.34279	4.60522	-2.80143	2.29273	6.44945
51	Armenia	7.52003	23.2341	2.01222	0.465469	-14.9476
36	Australia	-20.1693	-2.38856	0.18722	-5.7755	5.57587
31	Azerbaijan	0.753354	27.448	5.36177	-10.2224	-6.28942
112	Belarus	-5.58553	5.61042	-5.33263	-7.68254	-1.96842
76	Brazil	2.99687	2.47538	-1.59014	-1.53395	-4.89278
152	Chile	-6.98122	4.02075	-1.62933	-3.33085	2.58641
156	China	-22.836	19.779	-6.46248	-22.6916	-0.719995
170	Colombia	7.33007	0.554289	-1.42617	-1.95183	-14.8206
196	Cyprus	-0.221999	5.76733	2.04396	-7.67763	-0.549754
218	Ecuador	5.95135	10.787	-2.63046	-3.02904	-9.79357
233	Estonia	-19.0832	11.9794	-2.55117	-11.6378	-0.385509
268	Georgia	16.0595	20.8597	8.99331	-2.07478	-17.1173
276	Germany	-16.9796	2.7691	0.514743	-8.65091	6.78207
288	Ghana	22.0547	-0.808589	0.567051	-18.2284	-14.3706
344	Hong Kong SAR, China	-13.0813	1.0413	-7.83946	-13.1798	4.0106
356	India	11.2146	-1.58394	-5.80084	-18.1031	-3.19121
368	Iraq	23.0505	16.6429	-6.9227	-0.620064	-5.7713
392	Japan	-17.3985	8.51798	6.97496	-7.25659	-9.80902
400	Jordan	35.9337	17.1315	2.29854	-5.13263	0.734397
398	Kazakhstan	-6.17196	16.3784	-6.51738	-12.048	-6.3879
417	Kyrgyz Republic	9.87047	5.02663	-6.02922	-10.6808	-9.86818
422	Lebanon	6.04811	2.50942	-11.0237	0.0376498	-5.76474
434	Libya	33.9145	9.93074	-1.43434	-0.473163	-13.1318
458	Malaysia	17.239	9.43151	-6.42088	-18.7843	-18.9831
484	Mexico	2.72622	-0.572755	-7.08523	-0.996352	-17.2938
504	Morocco	26.5705	19.717	0.768074	-10.0461	-1.84166
528	Netherlands	-25.3282	1.19511	3.00906	-4.40215	12.5155
554	New Zealand	-16.0286	-4.49652	1.04082	-8.56134	8.89989
566	Nigeria	23.619	-4.34795	-5.23193	-9.51301	-8.29558
586	Pakistan	30.2951	13.165	0.356116	-3.07019	-5.63535
275	Palestine	27.0151	8.97943	-6.88803	-0.153275	-1.8887
604	Peru	2.78844	4.35811	-5.31884	5.34967	-9.46064
608	Philippines	12.2955	-1.8977	-16.8013	-17.5439	-11.2417
616	Poland	0.462645	9.71369	-1.48811	-1.36993	1.59906
642	Romania	6.80689	13.555	5.39067	2.32056	-2.2002
643	Russian Federation	-10.6271	19.0195	-7.58688	-1.61471	-4.06978
646	Rwanda	3.84654	-6.05954	-5.76763	-12.3183	-20.5972
702	Singapore	-1.27866	5.16919	-8.69546	-19.0223	2.96182
705	Slovenia	-17.8438	4.96469	-0.127755	4.08636	5.51114
710	South Africa	5.81433	-7.40068	-18.9712	-7.62306	-0.185728
410	South Korea	-9.79039	2.68168	-2.79088	-8.3949	-3.02003
724	Spain	-17.9319	10.5917	1.3205	-1.13683	-0.57668
752	Sweden	-27.8949	-2.79867	-4.11478	-11.1536	13.1292
158	Taiwan	-6.5366	-4.37379	-3.26438	-9.07844	-3.97845
764	Thailand	-0.546356	0.951948	-0.785639	-12.715	-1.13049
780	Trinidad and Tobago	12.3461	-0.513362	4.11882	-3.53356	2.76501
788	Tunisia	26.0431	23.6616	-2.23248	7.05089	-25.129
792	Turkey	16.7838	20.6851	9.7135	-10.0923	-5.05139
804	Ukraine	-5.00418	16.8603	-5.69504	-0.0381181	-4.34126
840	United States	-3.2673	-2.98545	-2.09694	-3.70548	2.38712
858	Uruguay	-13.9239	9.86853	2.29992	-5.94763	1.7619
860	Uzbekistan	0.937448	17.8327	-3.04339	-36.661	3.85847
887	Yemen, Rep.	25.4613	14.5264	-1.90613	7.00081	-13.8709
716	Zimbabwe	14.9973	-1.72215	-6.90482	-12.1025	-6.77446
